# Supplementary material for: Healthy Grains in Healthy Diets: The Contribution of Grain Foods to Diet Quality and Health in the National Health and Nutrition Examination Survey 2017–2023
Source: Nutrients. 2025 Aug 19;17(16):2674. doi: 10.3390/nu17162674 (PMC12389150; doi:10.3390/nu17162674)
Supplement: Supplementary file 1 [file nutrients-17-02674-s001.zip]

Archive with 1 entries (1 files):
- nutrients-3792667-supplementary.pdf
